# Supplementary material for: A Novel Microfluidic Strategy for Efficient Exosome Separation via Thermally Oxidized Non-Uniform Deterministic Lateral Displacement (DLD) Arrays and Dielectrophoresis (DEP) Synergy
Source: Biosensors (Basel). 2024 Apr 4;14(4):174. doi: 10.3390/bios14040174 (PMC11048442; doi:10.3390/bios14040174)
Supplement: Supplementary file 1 [file biosensors-14-00174-s001.zip]

Archive with 2 entries (2 files):
- biosensors-2926097-supplementary materials.pdf
- Supplementary_Movie_S1.mp4
